# Supplementary material for: Mechanochemical Activation of Olanzapine in Mixed Solid Dispersions: Impact of Excipients on Release and Permeation Rates
Source: Pharmaceutics. 2026 Mar 27;18(4):411. doi: 10.3390/pharmaceutics18040411 (PMC13119049; doi:10.3390/pharmaceutics18040411)
Supplement: Supplementary file 1 [file pharmaceutics-18-00411-s001.zip]

Archive with 1 entries (1 files):
- pharmaceutics-4205611-supplementary.pdf
